# Supplementary material for: Comparative Study of Chemical Compositions and Antioxidant Capacities of Oils Obtained from Sixteen Oat Cultivars in China
Source: Foods. 2025 Jun 6;14(12):2007. doi: 10.3390/foods14122007 (PMC12192038; doi:10.3390/foods14122007)
Supplement: Supplementary file 1 [file foods-14-02007-s001.zip]

Archive with 1 entries (1 files):
- foods-3641129-supplementary.pdf
